# Supplementary material for: Global Analysis of Predicted G Protein−Coupled Receptor Genes in the Filamentous Fungus, Neurospora crassa
Source: G3 (Bethesda). 2015 Oct 9;5(12):2729–43. doi: 10.1534/g3.115.020974 (PMC4683645; doi:10.1534/g3.115.020974)
Supplement: Supporting Information [file supp_g3.115.020974_Supplementary_Table_1.xlsx]

## Sheet: Growth and Morphological Pheno
Comprehensive data for growth and developmental phenotypes
Deleted gene(s) ID	Gene name1	Strain #2	Mating type	Comments3	Basal hyphae growth rate (mm/day)	Growth rate phenotype4	Aerial hyphae height on VM (total mm/3 days)	Aerial hyphae height phenotype4	Conidiation5	Protoperithecia	Perithecia	Ascospores	Sexual development phenotype summary6
NCU05758	pre-2	KAB826	a	Mating type-dependent sexual phenotypes	80.23		51.53	I	Normal	Increased number	None	None	PP,P,A
NCU05758	pre-2	KAB829	A	Mating type-dependent sexual phenotypes	81.15		52.5225	I	Normal	Normal	Normal	Normal
NCU00138	pre-1	KAB703	A	Mating type-dependent sexual phenotypes	78.97		48.99		Normal	Normal	None	None	P,A
NCU00138	pre-1	KAB700	a	Mating type-dependent sexual phenotypes	80.95		44.49		Normal	Normal	Normal	Normal
NCU06312	gpr-4	KAB1240	A		73.9175		44.7775		Normal	Normal	Normal	Normal
NCU00300	gpr-5	KAB1669	a		79.43		45.7725		Normal	Normal	Normal	Normal
NCU09195	gpr-6	KAB1678	A		78.2275		43.7227		Normal	Normal	Normal	Normal
NCU00786	gpr-1	KAB891	a		77.1825		39.502	R	Normal	Normal	Abnormal	Normal	P
NCU04626	gpr-2	KAB752	A		79.0825		49.275	I	Normal	Normal	Abnormal	Normal	P
NCU09427	gpr-3	KAB884	a		82.8725		50.2253	I	Normal	Normal	Abnormal	Normal	P
NCU09883	gpr-7	FGSC13651	a		79.42		46.4775		Normal	Normal	Normal	Normal
NCU03253	gpr-8	-	-	NA (Flank/cassette PCR failed)	-	-	-	-	-	-	-	-
NCU03238	gpr-9	FGSC11458	a		77.6625		44.416		Normal	Normal	Normal	Normal
NCU04987	gpr-10	FGSC11435	a		80.8825		44.3796		Normal	Normal	Normal	Normal
NCU10055	nop-1	KAB440	a	Group 2	79.4625		49.7475	I	Normal	Normal	Normal	Normal
NCU01735	orp-1	KAB661	a		78.7725		32.7	R	Normal	Normal	Normal	Normal
NCU00182	gpr-11	FGSC19365	a		78.766		41.2		Normal	Normal	Normal	Normal
NCU00005	gpr-12	FGSC15645	a		77.936		43.002		Normal	Normal	Normal	Normal
NCU06629	gpr-13	FGSC15310	a		80.3375		46.755		Normal	Normal	Normal	Normal
NCU06987	gpr-14	-	-	NA (No strain)	-	-	-	-	-	-	-	-
NCU00700	gpr-15	FGSC12745	a	Group 3	57.78	R	46.58		Normal	Abnormal	Abnormal	Normal	PP,P
NCU02903	gpr-16	FGSC11642	a		79.7267		51.7275	I	Normal	Normal	Normal	Normal
NCU04106	gpr-17	FGSC12806	a		79.2575		49.7475	I	Normal	Normal	Normal	Normal
NCU04931	gpr-18	-	-	NA (No strain)	-	-	-	-	-	-	-	-
NCU05101	gpr-19	-	-	NA (Transformation failed)	-	-	-	-	-	-	-	-
NCU05187	gpr-20	-	-	NA (Transformation failed)	-	-	-	-	-	-	-	-
NCU05189	gpr-21	FGSC12733	a		77.998		42.18		Normal	Normal	Normal	Normal
NCU05307	gpr-22	FGSC13007	a		75.642		38.336	R	Normal	Normal	Normal	Normal
NCU05829	gpr-23	FGSC17781	a		59.308	R	30.75	R	Normal	Normal	Normal	Normal
NCU05854	gpr-24	FGSC11314	a		81.11		42.2222		Normal	Normal	Normal	Normal
NCU06531	gpr-25	FGSC12733	A		78.2825		45.945		Normal	Normal	Normal	Normal
NCU17171	gpr-26	-	-	NA (Split gene; NCU06891)	-	-	-	-	-	-	-	-
NCU07538	gpr-27	FGSC12811	a		82.0275		41		Normal	Normal	Normal	Normal
NCU16721	gpr-28	-	-	NA (Split gene; NCU07591)	-	-	-	-	-	-	-	-
NCU07649	gpr-29	FGSC13011	a		58.07	R	39.48	R	Normal	Normal	Normal	Normal
NCU07769	gpr-30	FGSC11148	a		77.93		40.9725		Normal	Normal	Normal	Normal
NCU08429	gpr-31	FGSC22265	a	Group 3	78.08	I	41.5	R	Normal	Normal	Normal	Normal
NCU08431	gpr-32	FGSC10758	A		79.53		45		Normal	Normal	Normal	Normal
NCU08447	gpr-33	FGSC11422	a		78.55		49.2225	I	Normal	Normal	Normal	Normal
NCU08624	gpr-34	FGSC14854	a		79.57		43.995		Normal	Normal	Normal	Normal
NCU08718	gpr-35	FGSC15230	a		78.3625		47.2725		Normal	Normal	Normal	Normal
NCU09022	gpr-36	FGSC18490	a		77.965		41.4495		Normal	Normal	Normal	Normal
NCU09201	gpr-37	FGSC11315	a		76.09		43.2495		Normal	Normal	Normal	Normal
NCU09796	gpr-38	FGSC12738	a	Group 3	74.08	R	46.88		Normal	Normal	Normal	Normal
NCU09823	gpr-39	FGSC12761	a		81.2975		38.5022	R	Normal	Normal	Normal	Normal
Wild type		FGSC4200	a		78.7273		44.2078		Normal	Normal	Normal	Normal
Wild type		FGSC4200	a	Group 2	76.877		38.16		Normal	Normal	Normal	Normal
Wild type		FGSC2489	A	Group 3	80.24		46.67		Normal	Normal	Normal	Normal
1 Gene names were taken from literature or newly named using abbreviation "G Protein coupled Receptor" (gpr)
2 Strains are from Borkovich laboratory collection (KAB) or Fungal Genetics Stock Center (FGSC)
3 NA, Mutant Not Available; Group 2 and 3 are strains were analyzed separately from main group.
4 I, Increased relative to wild type; R, reduced relative to wild type; no letter signifies no phenotype.
5 Scored in agar slants
6 All are relative to wild type. PP, Protoperithecia; P, perithecia 1 week after fertilization; A, ascospores 2 weeks after fertilization.
